# Supplementary material for: Ancient Introgression between Two Ape Malaria Parasite Species
Source: Genome Biol Evol. 2019 Nov 7;11(11):3269–74. doi: 10.1093/gbe/evz244 (PMC7145702; doi:10.1093/gbe/evz244)
Supplement: evz244_Supplementary_Data [file evz244_supplementary_data.zip]

Archive with 2 entries (2 files):
- GBE Supp Tables.xlsx
- GBE Supplement.docx
