# Supplementary material for: Ancient Introgression between Two Ape Malaria Parasite Species
Source: Genome Biol Evol. 2019 Nov 7;11(11):3269–74. doi: 10.1093/gbe/evz244 (PMC7145702; doi:10.1093/gbe/evz244)
Supplement: evz244_Supplementary_Data [file evz244_supplementary_data.zip › GBE Supp Tables.xlsx]

## Sheet: Supplementary Table S1
Supplementary Table S1. Orthologue groups exhibiting a P. reichenowi-P. billcollinsi clade. For each Laverania species, a representative orthologue for that group is given, with strain indicated by the first part of the gene identifier. Clusters 1 and 2 are extensions of regions identified by Otto et al, clusters 3-7 are newly identified subtelomeric clusters. NA, No orthologue identifiable from …
Cluster	P. falciparum 3D7 gene	Gene product description	Possible host interaction function	Orthologue1 in
				P. adleri	P. billcollinsi	P. blacklocki	P. gaboni	P. praefalciparum	P. reichenowi
1 (eba-181)	PF3D7_0102200	RESA, ring-infected erythrocyte surface antigen	erythrocyte remodelling (rigidification)2	PADL01_0002500	PBILCG01_0100600	PBLACG01_0004500	PGABG01_0100700	PPRFG01_0100300	PRG01_0102600
1	PF3D7_0102300	Plasmodium exported protein	unknown	PADL01_0002300	PBILCG01_0100700	NA	PGABG02_0100700	PPRFG01_0100400	PRG01_0102700
1	PF3D7_0102400	lysophospholipase, putative	possible3,4	PADL01_0002100	PBILCG01_0100800	PBLACG01_0004700	PGABG01_0100800	PPRFG01_0100500	PRG01_0102800
1	PF3D7_0102500	EBA-181, erythrocyte binding antigen-181	erythrocyte invasion5	PADL01_0002000	PBILCG01_0100900	PBLACG01_0100100	PGABG01_0100900	PPRFG01_0100600	PRG01_0102900
2 (fikk9.7)	PF3D7_0901900	probable protein, unknown function	unknown	PADL01_0900700	PBILCG01_09056006	PBLACG01_0901000	PGABG01_0017900	PPRFG01_0900800	PRG01_0909500
2	PF3D7_0902000	FIKK9.1, Ser/Thr protein kinase	erythrocyte remodelling7	PADL01_0900800	PBILCG01_0905700	PBLACG01_0901100	PGABG01_0018000	PPRFG01_0900900	PRG01_0909600
2	PF3D7_0902100	FIKK9.2, Ser/Thr protein kinase	unlikely (not exported)8	PADL01_0901000	PBILCG01_09058006	PBLACG01_0901200	PGABG01_0018200	PPRFG01_0901000	PRCDC_0900300
2	PF3D7_0902200	FIKK9.3, Ser/Thr protein kinase	erythrocyte remodelling8	PADL01_0901100	PBILCG01_0905900	PBLACG01_0901300	PGABG01_0018300	PPRFG01_0901100	PRG01_0909700
2	PF3D7_0902500	FIKK9.6, Ser/Thr protein kinase	erythrocyte remodelling8	PADL01_0901500	PBILCG01_0906400	PBLACG01_0901600	PGABG01_0018900	PPRFG01_0901400	PRG01_0910000
2	PF3D7_0902600	FIKK9.7, Ser/Thr protein kinase	erythrocyte remodelling7	PADL01_0901600	PBILCG01_0906500	PBLACG01_0901700	PGABG01_0019000	PPRFG01_0901500	PRG01_0910100
3	PF3D7_0323800	conserved Plasmodium protein, unknown function	unknown	PADL01_0322700	PBILCG01_0323300	PBLACG01_0324300	PGABG01_0323200	PPRFG01_0325300	PRG01_0327300
4	PF3D7_0402000	Plasmodium exported protein (PHISTa)	erythrocyte remodelling9	PADL01_0401400	PBILCG01_0040300	PBLACG01_0033100	PGABG02_0401000	PPRFG01_0401400	PRG01_0402100
4	PF3D7_0402100	Plasmodium exported protein (PHISTb)	erythrocyte remodelling10	PADL01_0401600	PBILCG01_0400600	PBLACG01_0033200	PGABG01_0400200	PPRFG01_0401600	PRG01_0402200
4	PF3D7_0402200	SURFIN 4.1, surface-associated interspersed protein 4.1	possible (annotation as pseudogene in P. falciparum is questioned)11	PADL01_0401700	PBILCG01_0400700	PBLACG01_0033300	PGABG01_0400300	PPRFG01_0401700	PRG01_0402300
5	PF3D7_0402900	probable protein, unknown function	unknown	PADL01_0402500	PBILCG01_0401800	PBLACG01_0400400	PGABG01_0401100	PPRFG01_0402400	PRG01_0404700
6	PF3D7_0424400	SURFIN 4.2, surface-associated interspersed protein 4.2	erythrocyte invasion12	NA	PBILCG01_0044800	PBLACG01_0032700	PGABG01_0421400	PPRFG01_0422100	PRG01_0429000
7	PF3D7_0702100	Plasmodium exported protein (PHISTb)	erythrocyte remodelling10	PADL01_0700800	PBILCG01_0702000	PBLACG01_0701200	PGABG01_0700700	PPRFG01_0701600	PRG01_0700300
7	PF3D7_0702200	lysophospholipase, putative	possible4	PADL01_0700900	PBILCG01_0702100	PBLACG01_0701300	PGABG01_0700800	PPRFG01_0701700	PRG01_0700400
8	PF3D7_0936700	lysophospholipase, putative	possible4	PADL01_0017500	PBILCG01_0938200	PBLACG01_0008300	PGABG01_0011600	PPRFG01_0935800	PRG01_0944400
8	PF3D7_0936800	Plasmodium exported protein (PHISTc)	erythrocyte remodelling13	PADL01_0017600	PBILCG01_0938300	PBLACG01_0008200	PGABG01_0011700	PPRFG01_0935900	PRG01_0944500
9	PF3D7_1200700	acyl-CoA synthetase	possible4	PADL01_1201200	PBILCG01_1201400	PBLACG01_1200400	PGABG02_1200600	PPRFG01_1253900	PRG01_1204400
10	NA	Plasmodium exported protein (PHISTa)	erythrocyte remodelling10	PADL01_1253300/PADL01_1253500/PADL01_1253600	PBILCG01_1252400	PBLACG01_1252900	PGABG02_1252300/PGABG02_1252400	PPRFG01_1202400	PRG01_1256300
10	NA	Plasmodium exported protein (PHISTa)	erythrocyte remodelling10	PADL01_1253400	PBILCG01_12525006	NA	NA	PPRFG01_1202300	PRG01_12564006
10	PF3D7_1253000	gametocyte erythrocyte cytosolic protein, type IV HSP	erythrocyte remodelling14	NA	PBILCG01_1252600	PBLACG01_1253000	NA	PPRFG01_1202200	PRG01_1256500
1. Paralogues were allowed in clade A
2. Pei, X. et al. Blood 110, 1036–1042 (2007).
3. ‘Possible’ denotes genes with products predicted or demonstrated to be exported into the erythrocyte but with no specific function in host interaction yet described.
4. Templeton, T.J. Molecular and Biochemical Parasitology 166, 109–116 (2009)
5. Gilberger, T.-W. et al. J. Biol. Chem. 278, 14480–14486 (2003).
6. Additional sequence was added to original annotation for inclusion in alignment.
7. Schneider, A.G. & Mercereau-Puijalon, O. BMC Genomics 6, 30 (2005).
8. Nunes, M.C., Goldring, J.P.D., Doerig, C. & Scherf, A. Molecular Microbiology 63, 391–403 (2007).
9. Shakya, B., Penn, W.D., Nakayasu, E.S. & LaCount, D.J. Molecular and Biochemical Parasitology 216, 5–13 (2017).
10. Warncke, J.D., Vakonakis, I. & Beck, H.-P. Microbiology and Molecular Biology Reviews 80, 905–927 (2016).
11. Mphande, F.A. et al. Malaria Journal 7, 116 (2008).
12. Quintana, M. del P. et al. PLOS ONE 13, e0201669 (2018).
13. Oberli, A. et al. The FASEB Journal 28, 4420–4433 (2014).
14. Proellocks, N.I., Coppel, R.L., Mohandas, N. & Cooke, B.M. Advances in Parasitology 91, 1–86 (2016).

## Sheet: Supplementary Table S2
Supplementary Table S2. Mean weighted pairwise distances between P. praefalciparum, P. reichenowi and P. billcollinsi
Species 1	Species 2	Topology*	Correction	Distance	number of genes	Notes
P. praefalciparum	P. reichenowi	standard	TN93+G	0.0303173	4621
P. billcollinsi	P. praefalciparum	standard	TN93+G	0.0739877	4621
P. billcollinsi	P. reichenowi	anomalous	TN93+G	0.0712057	24
P. billcollinsi	P. praefalciparum	anomalous	TN93+G	0.115309	24
P. praefalciparum	P. reichenowi	standard	none	0.028462	4621
P. billcollinsi	P. praefalciparum	standard	none	0.0642666	4621
P. billcollinsi	P. reichenowi	anomalous	none	0.0629287	24
P. billcollinsi	P. praefalciparum	anomalous	none	0.0950954	24
P. billcollinsi	P. reichenowi	anomalous	TN93+G	0.0578739	10	eba-181 and fikk9.7 clusters only
P. billcollinsi	P. praefalciparum	anomalous	TN93+G	0.111828	10	eba-181 and fikk9.7 clusters only
*Standard, topology follows species tree; anomalous, P. billcollinsi and P. reichenowi cluster together

## Sheet: Supplementary Table S3
Supplementary Table S3. PCR primer sequences
P. falciparum 3D7 gene	1st Round PCR		2nd Round PCR
	Forward	Reverse	Forward	Reverse
PF3D7_0524000	5'-GTATTGAAGCTTTAGTTACCATTCC-3'	5'-GTATCATCAGGATCCATTTTTGTAC-3'	5'-GGCTTTATCTGTACCTCATTTTGTAG-3'	5'-CATTCATACATTCTTTAGCATCTTC-3'
PF3D7_1327500	5'-ATTGCAAGTATTAGATGAAGTGGAA-3'	5'-GTTTGCCTTTTCACYAATTGCATTTG-3'	5'-GAARGATGAAAAATTCAATATGCAC-3'	5'-GGTTTGGATAGCTAGAGGATAATTTG-3'
PF3D7_1328000	5'-CGAATTAAATTGGGCATGTGATCC-3'	5'-GYCTACCAGAATAATTTYGTGCATC-3'	5'-ACATTGAAGTATGTTATTGCCCAAC-3'	5'-TTGCAATCCATTGATTTTTTGGAATC-3'
PF3D7_0102200	5'-AGGTGTTGGTGTTAATGCTGATATG-3'	5'-TAYYACCTGCAWATYTCTCCATAAT-3'	5'-CTGAAMRTTATTTTAAGTTAGCTGA-3'	5'-GGAAATATCTACTATATWACYAACAATT-3'
PF3D7_0102300	5'-ATWCCTWTTTTYTATTGTATTGGAA-3'	5'-ATCTGGGKTTAGAGWTGAACCAA-3'	5'-TTTTGYTATTATCAVATAGGGTAAA-3'	5'-GTTWGTATAATCAYTTAAGTCTATTGAA-3'
PF3D7_0102400	5'-CATGGATAGTTAAAGAGGCGATTG-3'	5'-CACWTCAGRGTGATTTCCTCTTT-3'	5'-ATAATATTARTACATGGYTTAGGTTCA-3'	5'-TGGTTCCATAATWACAAGATGTTCG-3'
PF3D7_0102500	5'-CTGATTTGTTATGGAAKAARTATGG-3'	5'-TCCTTACAAAAGWAATGTGCCCAT-3'	5'-TGAACCTCAGATAAAYAGATGG-3'	5'-AACCATCTAWAGAATTGTGGCATG-3'
PF3D7_0901900	5'-TTGTKRAGAATACTAGKGGAAC-3'	5'-ATTAYGTAATACWTACCAKATTCTAA-3'	5'-GTGAYAATWTTTTTCCATATTTYCAAAGG-3'	5'-CAGAAAGRGCAGGATADAAAATTTCG-3'
PF3D7_0902500	5'-ACSTAAATAGTTYACCATCTACTTC-3'	5'-CATATATTTATCTGCACAAGAAACATC-3'	5'-ATCCYATATATAACTGGGAGTTAGG-3'	5'-CCCAACATTCAGGAGGGA-3'
PF3D7_0902600	5'-TTTCAAGTGATGAAAAGGATGATGAAATAAC-3'	5'-CAAGATTCAAAAAGACATAAACCATTAGG-3'	5'-TAAATTGGAAGAAGAATATATGTCAGT-3'	5'-TAGCAAAATCACATATACGCATTTC-3'
PF3D7_0102600	5'-GAAWGRGTCAMGATATTTAGCTGAA-3'	5'-TCTCCATTACAAAATTCTCCCCTAC-3'	5'-GTTGATAATTTYRGAGTTAGRGGAA-3'	5'-ATYAAATCATAYTGCTTTACCCATA-3'
PF3D7_0902400	5'-ATGGTTGAAACAATTTGAAATGATG-3'	5'-TATTATYTTCAATTCTTKAGGCCAA-3'	5'-AATGGTGAATTTATAGAAAATGGTG-3'	5'-TTATACCACAAATAACCATTATTCCAAAT-3'
PF3D7_0902800	5'-TAGCTACTRACTGTTTCTTGAGTGG-3'	5'-TCGKGTGTATATTTTGGGAAGTAATT-3'	5'-GTTGAAAATRATAGTAAATHTGATGTATGC-3'	5'-CAATTKGATGGTCCATACATATCAAC-3'

## Sheet: Supplementary Table S4
Supplementary Table S4. GenBank accession numbers of sequenced PCR amplicons
Amplicon name in Supp. Figures	Gene in P. falciparum 3D7	GenBank accession number
GTptt23_SGA2.2	PF3D7_0524000	MK491955
GTptt503_2.1	PF3D7_0524000	MK491956
TL3915_2.6	PF3D7_0524000	MK491957
TL3915_2.3	PF3D7_0524000	MK491958
SY20_30.1	PF3D7_0524000	=GTptt503_2.1
SY13_30.1	PF3D7_0524000	MK491959
SY13_30.12	PF3D7_0524000	=SY37_30.1
SY45_30.1	PF3D7_0524000	=GTptt23_2.2
SY79_10.10	PF3D7_0524000	=GTptt503_2.1
SY70_30.6	PF3D7_0524000	=SY37_30.1
SY37_30.1	PF3D7_0524000	MK491960
SY7_30.4	PF3D7_0524000	MK491961
GTptt503_2.3	PF3D7_1327500	MK491962
GTptt23_2.3	PF3D7_1327500	MK491963
GTptt23_2.4	PF3D7_1327500	MK491964
TL3870_2.4	PF3D7_1327500	MK491965
SY20_15.1	PF3D7_1327500	MK491966
SY45_30.4	PF3D7_1327500	MK491967
SY13_15.1	PF3D7_1327500	MK491968
SY70_15.3	PF3D7_1327500	MK491969
SY79_15.3	PF3D7_1327500	MK491970
SY20_15.10	PF3D7_1327500	MK491971
SY37_15.1	PF3D7_1327500	MK491972
SY13_30.1	PF3D7_1328000	MK491973
SY13_30.3	PF3D7_1328000	MK491974
GTptt503_2.2	PF3D7_1328000	MK491975
TL3870_2.5	PF3D7_1328000	MK491976
GTptt23_2.7	PF3D7_1328000	MK491977
GTptt23_2.2	PF3D7_1328000	MK491978
SY45_30.1	PF3D7_1328000	MK491979
SY20_30.1	PF3D7_1328000	MK491980
SY37_15.5	PF3D7_1328000	MK491981
SY70_30.3	PF3D7_1328000	MK491982
SY70_30.9	PF3D7_1328000	=GTptt503_2.2
SY7_30.11	PF3D7_1328000	MK491983
GTptt23_2.1	PF3D7_0102200	MK510915
GTptt23_2.2	PF3D7_0102200	=SY37_20.1
GTptt23_2.4	PF3D7_0102200	MK491984
GTptt23_2.5	PF3D7_0102200	MK491985
GTptt503_2.2	PF3D7_0102200	MK491986
SY13_40.1	PF3D7_0102200	MK491987
SY20_40.1	PF3D7_0102200	MK491988
SY37_20.1	PF3D7_0102200	MK491989
SY45_40.2	PF3D7_0102200	MK491990
SY70_20.1	PF3D7_0102200	=SY13_40.1
SY70_20.6	PF3D7_0102200	=SY37_20.1
TL3816_2.6	PF3D7_0102200	MK491991
TL3834_2.8	PF3D7_0102200	=TL3816_2.6
TL3870_2.6	PF3D7_0102200	=TL3816_2.6
TL3915_2.4	PF3D7_0102200	MK491992
TL3915_2.6	PF3D7_0102200	MK491993
GTptt23_2.5	PF3D7_0102300	MK492003
GTptt23_2.8	PF3D7_0102300	=SY70_15.1
SY13_15.6	PF3D7_0102300	MK492004
SY20_10.1	PF3D7_0102300	MK491994
SY37_15.7	PF3D7_0102300	=SY70_15.1
SY45_30.1	PF3D7_0102300	MK491998
SY70_15.1	PF3D7_0102300	MK492002
SY70_15.3	PF3D7_0102300	=SY13_15.6
SY79_10.1	PF3D7_0102300	MK491995
TL3816_2.2	PF3D7_0102300	=SY70_15.1
TL3870_2.7	PF3D7_0102300	MK492001
TL3911_2.1	PF3D7_0102300	=SY70_15.1
TL3911_2.8	PF3D7_0102300	MK491999
TL3915_2.1	PF3D7_0102300	MK491996
TL3915_2.6	PF3D7_0102300	MK491997
TL3915_2.8	PF3D7_0102300	MK492000
SY13_30.11	PF3D7_0102400	MK492005
GTptt23_2.1	PF3D7_0102400	MK492006
GTptt23_2.7	PF3D7_0102400	MK492007
GTptt23_2.6	PF3D7_0102400	MK492008
GTptt503_2.2	PF3D7_0102400	MK492009
TL3915_2.6	PF3D7_0102400	=TL3870_2.1
TL3915_2.1	PF3D7_0102400	MK492010
TL3870_2.1	PF3D7_0102400	MK492011
SY20_30.1	PF3D7_0102400	MK492012
SY45_30.1	PF3D7_0102400	MK492013
SY13_30.5	PF3D7_0102400	MK492014
SY37_15.1	PF3D7_0102400	MK492015
TL3816_2.1	PF3D7_0102400	=TL3870_2.1
GTptt23_2.1	PF3D7_0102500	=SY79_15.1
GTptt503_2.3	PF3D7_0102500	=SY79_15.1
GTptt23_2.8	PF3D7_0102500	MK492016
GTptt23_2.6	PF3D7_0102500	MK492017
SY45_30.1	PF3D7_0102500	MK492018
SY70_15.10	PF3D7_0102500	MK492019
SY20_15.1	PF3D7_0102500	MK492020
SY20_15.5	PF3D7_0102500	=SY79_15.1
SY79_15.1	PF3D7_0102500	MK492021
SY13_30.1	PF3D7_0102500	MK492022
TL3915_2.1	PF3D7_0901900	MK492023
TL3915_2.3	PF3D7_0901900	MK492024
GTptt503_4.7	PF3D7_0901900	MK492025
GTptt503_4.6	PF3D7_0901900	MK492026
TL3915_2.6	PF3D7_0902500	MK492027
TL3915_2.7	PF3D7_0902500	=TL3911_2.1
TL3915_2.2	PF3D7_0902500	MK492028
TL3915_2.3	PF3D7_0902500	MK492029
TL3915_2.1	PF3D7_0902500	MK492030
TL3834_2.3	PF3D7_0902500	=TL3911_2.1
GTptt503_2.1	PF3D7_0902500	MK492031
GTptt23_2.8	PF3D7_0902500	MK492032
TL3911_2.1	PF3D7_0902500	MK492033
SY13_40.1	PF3D7_0902500	MK492034
SY20_40.3	PF3D7_0902500	MK492035
SY37_20.1	PF3D7_0902500	MK492036
SY45_40.1	PF3D7_0902500	MK492037
SY70_20.4	PF3D7_0902500	MK492038
SY70_20.7	PF3D7_0902500	MK492039
SY45_30.1	PF3D7_0902500	MK492040
TL3834_2.4	PF3D7_0902500	MK492041
TL3915_2.5	PF3D7_0902600	MK492042
GTptt23_2.1	PF3D7_0902600	=SY45_40.1
GTptt503_2.1	PF3D7_0902600	MK492043
GTptt23_2.2	PF3D7_0902600	=SY13_40.1
SY37_20.1	PF3D7_0902600	=SY13_40.1
TL3915_2.3	PF3D7_0902600	MK492044
GTptt503_2.7	PF3D7_0902600	MK492045
TL3915_2.1	PF3D7_0902600	MK492046
TL3843_2.2	PF3D7_0902600	MK492047
TL3843_2.5	PF3D7_0902600	=TL3915_2.1
TL3843_2.6	PF3D7_0902600	MK492048
SY45_40.6	PF3D7_0902600	MK492049
SY70_20.1	PF3D7_0902600	=SY13_40.1
SY13_40.1	PF3D7_0902600	MK492050
SY45_40.1	PF3D7_0902600	MK492051
SY79_3.10	PF3D7_0902600	MK492052
SY79_3.7	PF3D7_0902600	MK492053
SY20_40.1	PF3D7_0902600	MK492054
GTptt722_2.6	PF3D7_0102600	MK492055
GTptt23_2.2	PF3D7_0102600	MK492056
GTptt503_2.1	PF3D7_0102600	MK492057
GTptt23_2.7	PF3D7_0102600	MK492058
GTptt23_2.4	PF3D7_0102600	MK492059
TL3911_2.1	PF3D7_0102600	MK492060
TL3843_2.5	PF3D7_0102600	MK492061
TL3816_2.7	PF3D7_0102600	MK492062
TL3816_2.4	PF3D7_0102600	MK492063
SY20_15.2	PF3D7_0102600	MK492064
SY13_15.1	PF3D7_0102600	MK492065
SY13_15.9	PF3D7_0102600	MK492066
SY13_15.3	PF3D7_0102600	MK492067
SY45_30.1	PF3D7_0102600	=GTptt23_2.2
SY45_30.5	PF3D7_0102600	MK492068
SY37_15.1	PF3D7_0102600	MK492069
SY70_15.3	PF3D7_0102600	MK492070
SY70_15.1	PF3D7_0102600	MK492071
GTptt503_2.1	PF3D7_0902400	MK492072
GTptt23_2.7	PF3D7_0902400	MK492073
GTptt23_2.5	PF3D7_0902400	MK492074
SY20_15.1	PF3D7_0902400	MK492075
TL3870_2.4	PF3D7_0902400	=TL3915_2.7
TL3915_2.7	PF3D7_0902400	MK492076
TL3870_2.7	PF3D7_0902400	MK492077
SY70_15.1	PF3D7_0902400	MK492078
SY20_15.10	PF3D7_0902400	MK492079
SY13_15.11	PF3D7_0902400	MK492080
SY7_15.10	PF3D7_0902400	MK492081
SY37_15.1	PF3D7_0902400	MK492082
SY45_30.2	PF3D7_0902400	MK492083
SY45_30.1	PF3D7_0902400	MK492084
SY45_30.6	PF3D7_0902400	MK492085
SY79_15.1	PF3D7_0902400	MK492086
GTptt23_2.8	PF3D7_0902800	MK492087
GTptt23_2.5	PF3D7_0902800	MK492088
GTptt503_2.1	PF3D7_0902800	MK492089
SY7_15.1	PF3D7_0902800	MK492090
SY70_15.1	PF3D7_0902800	MK492091
SY70_15.2	PF3D7_0902800	MK492092
SY105_6.12	PF3D7_0902800	MK492093
TL3870_2.8	PF3D7_0902800	MK492094
TL3915_2.7	PF3D7_0902800	MK492095
SY20_15.2	PF3D7_0902800	MK492096
SY20_15.5	PF3D7_0902800	MK492097
SY37_15.6	PF3D7_0902800	MK492098
SY45_30.3	PF3D7_0902800	MK492099
SY13_30.1	PF3D7_0902800	MK492100
GTptt503_2.8	PF3D7_0902800	MK492101

## Sheet: Supplementary Table S5
Supplementary Table S5. Published genomes used
Strain ID	Species	Reference
Pf3D7v3	P. falciparum	www.genedb.org (August 2018)
PadlG01	P. adleri	Otto, T.D. et al. Nat. Microbiol. 3, 687–697 (2018).
PbilcG01	P. billcollinsi	Otto, T.D. et al. Nat. Microbiol. 3, 687–697 (2018).
PblacG01	P. blacklocki	Otto, T.D. et al. Nat. Microbiol. 3, 687–697 (2018).
PgabG01	P. gaboni	Otto, T.D. et al. Nat. Microbiol. 3, 687–697 (2018).
PgabG02	P. gaboni	Otto, T.D. et al. Nat. Microbiol. 3, 687–697 (2018).
PgSY75	P. gaboni	Sundararaman, S.A. et al. Nat. Commun. 7, 11078 (2016).
PrG01	P. reichenowi	Otto, T.D. et al. Nat. Microbiol. 3, 687–697 (2018).
PrCDC	P. reichenowi	Otto, T.D. et al. Nat. Commun. 5, 4754 (2014).
PprfG01	P. praefalciparum	Otto, T.D. et al. Nat. Microbiol. 3, 687–697 (2018).

## Sheet: Supplementary Table S6
Supplementary Table S6. Corrected genetic distances for genes with anomalous P. reichenowi-P. billcollinsi topology
P. falciparum 3D7 gene	P. billcollinsi vs P. reichenowi	P. billcollinsi vs P. praefalciparum	Ratio*	Comparison length
PF3D7_0102200	0.0824362	0.152734	0.539736	3156
PF3D7_0102300	0.0358648	0.0551859	0.649891	354
PF3D7_0102400	0.0357956	0.0589761	0.606952	1122
PF3D7_0102500	0.0691007	0.160255	0.431193	4443
PF3D7_0328000	0.0222845	0.0434715	0.512624	2832
PF3D7_0402000	0.161792	0.320894	0.504191	1032
PF3D7_0402100	0.0618633	0.109259	0.566206	1725
PF3D7_0402200	0.0989362	0.142438	0.69459	6531
PF3D7_0402900	0.0318466	0.0752208	0.423374	300
PF3D7_0424400	0.101645	0.146735	0.692709	6744
PF3D7_0702100	0.0435885	0.0643976	0.676865	1865
PF3D7_0702200	0.0766556	0.092522	0.828512	1197
PF3D7_0901900	0.0587825	0.0831763	0.706722	975
PF3D7_0902000	0.0519598	0.0930326	0.558512	1623
PF3D7_0902100	0.0675049	0.103621	0.651461	1359
PF3D7_0902200	0.0297558	0.0660366	0.450596	1881
PF3D7_0902500	0.0445697	0.0879602	0.506703	1641
PF3D7_0902600	0.0432969	0.0701546	0.617164	1680
PF3D7_0936700	0.0376125	0.0470414	0.799561	1194
PF3D7_0936800	0.047623	0.0773684	0.615535	861
PF3D7_1200700	0.0630854	0.0730813	0.863223	2781
PF3D7_1253000	0.0552265	0.108536	0.508829	1392
PRG01_1256300	0.140213	0.164087	0.854505	900
PRG01_1256400	0.0930192	0.124476	0.747287	816
*Ratio of column B to column C
